# Supplementary material for: Altered mGluR5-Homer scaffolds and corticostriatal connectivity in a Shank3 complete knockout model of autism
Source: Nat Commun. 2016 May 10;7:11459. doi: 10.1038/ncomms11459 (PMC4866051; doi:10.1038/ncomms11459)
Supplement: Supplementary Data 1 — Statistics for all results. [file ncomms11459-s2.xlsx]

## Sheet: figure 1 and S1
	test used		n			descriptive Stats (average, variance)		p value		Degree of freedom & F/t/z/R/ETC value
fig No.	which test	section	value	define	section	report	section	value	section	value	section
1e	chi square	legend	30,29,30	mice	Results para 2	0/30 +/+, 0/29 +/-, 0/30 -/-	Results para 2	p<0.00001	legend	X2(2, N=89)= 38.36	legend
1f	Repeated measures ANOVA	legend	16, 15, 18	mice	legend	error bars are mean +/- SEM	legend	genotype, p=0.006; genotype x spray, p=0.711	legend or n/a	genotype, F(2,46)=5.68; genotype x spray, (F2,46)=0.34	legend
1g	one-way ANOVA	legend	7,8,7	mice	legend	error bars are mean +/- SEM	legend	p=0.011	legend	F(2,21)=5.64	legend
1h	one-way ANOVA	legend	7,8,7	mice	legend	error bars are mean +/- SEM	legend	p=0.072	legend	F(2,21)=2.99	legend
1i	Repeated measures ANOVA	legend	8,10,10	mice	legend	error bars are mean +/- SEM	legend	p=0.023	legend	nest choice x genotype interaction F(2,25)=4.38	legend
1j	one-way ANOVA	legend	9,18,10	mice	legend	error bars are mean +/- SEM	legend	p=0.0002	legend	F(2,37)=11.30	legend
1k	one-way ANOVA	legend	9,18,10	mice	legend	error bars are mean +/- SEM	legend	p=0.012	legend	F(2,37)=4.99	legend
S1g	3 factor ANOVA	Methods para 32	weanling male 15,15,15; weanling female 12,12,12; adult male 10,10,10; adult female 9,9,9	Mice per genotype & sex	legend	mean +/- SEM	legend	genotype, p=0.219; genotype x age p=0.715; genotype x sex, p=0.956; genotype x age x sex, p=0.920	Supplementary Spreadsheet 1	genotype, F(2,137)=1.538; genotype x age F(2,137)=0.337; genotype x sex, F(2,137)=0.045; genotype x age x sex, F(2,137)=0.084	Supplementary Spreadsheet 1
S1h	Repeated measures ANOVA	Methods para 32	8,9	Mice per genotype	legend	mean +/- SEM	legend	genotype effect p=0.038, trial effect p<0.0001, genotype x trial p=0.064	legend	genotype effect F(1,15)=5.16, trial effect F(14,210)=24.27, genotype x session F(14,210)=1.67	legend

## Sheet: figure 2 and S2
	test used		n			descriptive Stats (average, variance)		p value		Degree of freedom & F/t/z/R/ETC value
fig No.	which test	section	value	define	section	report	section	value	section	value	section
2a	one-way ANOVA	legend	8,13,12	mice	legend	error bars are mean +/- SEM	legend	p=0.002	legend	F(2,32)=7.29	legend
2b	one-way ANOVA	legend	8,13,12	mice	legend	error bars are mean +/- SEM	legend	p=0.018	legend	F(2,29)=4.59	legend
2d	one-way ANOVA	legend	11,13,15	mice	legend	error bars are mean +/- SEM	legend	p=0.005	legend	F(2,38)=6.15	legend
2e	one-way ANOVA	legend	10,12,13	mice	legend	error bars are mean +/- SEM	legend	p=0.003	legend	F(2,34)=7.122	legend
2g	Repeated measures ANOVA	legend	9,9,12	mice	legend	error bars are mean +/- SEM	legend	left, p=0.011; right, p=0.00003	legend	genotype effect: left, F(2,27)=5.33; right, F(2,27)=15.86	legend
2h	one-way ANOVA	legend	6,10,8	mice	legend	error bars are mean +/- SEM	legend	p=0.007	legend	F(2,23)=6.04	legend
2i	chi square	legend	6,10,8	mice	legend	shown as proportion of mice jumping	legend	p=0.009	legend	X2(1, N=24)= 6.77	legend
2j	chi square	legend	528 trials per 11 +/+ mice, 528 trials per 11 +/- mice, 624 trials per 13 -/- mice	mice	legend	shown as proportion of trials with mice jumping	legend	p<0.00001	legend	X2(2, N=1680)= 314.01	legend
2k	Repeated measures ANOVA	legend	8,8,4	mice	legend	error bars are mean +/- SEM	legend	genotype effect p=0.011, genotype x session p=0.001	legend	genotype effect F(2,102)=4.7, genotype x session F(12, 102)=3.0	legend
S2a	Repeated measures ANOVA	Methods para 32	9,9,9	Mice per genotype	legend	mean +/- SEM	legend	genotype x phase, p=0.608	Supplementary Spreadsheet 1	genotype x phase, F(4,48)=0.682	Supplementary Spreadsheet 1
S2b	one-way ANOVA	legend	8,13,9	Mice per genotype	legend	mean +/- SEM	legend	p=0.004	legend	F(2,29)=6.63	legend
S2c	one-way ANOVA	legend	8,13,9	Mice per genotype	legend	mean +/- SEM	legend	p=0.021	legend	F(2,29)=4.41	legend
S2d	one-way ANOVA	legend	6,10,8	Mice per genotype	legend	mean +/- SEM	legend	p=0.0009	legend	F(2,23) =9.67	legend
S2e	one-way ANOVA	legend	20,21,21	Mice per genotype	legend	mean +/- SEM	legend	p=0.0002	legend	F(2,60)=9.68	legend
S2f	one-way ANOVA	legend	20,21,21	Mice per genotype	legend	mean +/- SEM	legend	p=0.0003	legend	F(2,60)= 9.15	legend
S2g	Repeated measures ANOVA	legend	10,10,13	Mice per genotype	legend	mean +/- SEM	legend	effect of genotype p= 0.774 effect of day p<0.0001 genotype x day interaction p=0.668	Supplementary Spreadsheet 1	effect of genotype F(2,30)=0.259 effect of day F(5,150)=44.080 genotype x day interaction F(10,150)=0.759	Supplementary Spreadsheet 1
S2h	Repeated measures ANOVA	legend	10,10,13	Mice per genotype	legend	mean +/- SEM	legend	effect of genotype p= 0.044 effect of day p<0.0001 genotype x day interaction p=0.497	legend or Supplementary Spreadsheet 1	effect of genotype F(2,30)=3.461 effect of day F(5,150)=34.960 genotype x day interaction F(10,150)=0.942	legend or Supplementary Spreadsheet 1
S2i-k	Repeated measures ANOVA	legend	10,10,13	Mice per genotype	legend	mean +/- SEM	legend	acquisition genotype x day x quadrant interaction within subjects contrasts p=0.173 reversal genotype x day x quadrant interaction within subjects contrasts (quadratic, quadratic) p=0.0008	legend or Supplementary Spreadsheet 1	acquisition genotype x day x quadrant interaction within subjects contrasts F(12,180 )=1.392 reversal genotype x day x quadrant interaction within subjects contrasts (quadratic, quadratic) F(12,180 )=5.758	legend or Supplementary Spreadsheet 1

## Sheet: figure 3, S3, and S4
	test used		n			descriptive Stats (average, variance)		p value		Degree of freedom & F/t/z/R/ETC value
fig No.	which test	section	value	define	section	report	section	value	section	value	section
3b	Mixed model ANOVA of genotype x test condition interaction	legend, Methods para 43	14 , 11 (except V_HIP recordings had 13, 11)	mice	legend	mean +/- SEM	legend	too many to list, see Table S4	legend, Table S4	too many to list, see Table S4	Table S3
3c-d	Mixed model ANOVA of genotype x test condition interaction	legend, Methods para 43	14 , 11 (except V_HIP recordings had 13, 11)	mice	legend	n/a	n/a	too many to list, see Table S4	legend, Table S4	too many to list, see Table S4	Table S3
3e	Mixed model ANOVA of genotype x test condition interaction	legend, Methods para 43	14 , 11 (except V_HIP recordings had 13, 11)	mice	legend	mean +/- SEM	legend	too many to list, see Table S4	legend, Table S4	too many to list, see Table S4	Table S3
3f	Mixed model ANOVA of genotype x test condition interaction	legend, Methods para 43	For NAC: 109 +/+ & 158 -/-, For CG_CX: 91 +/+ & 76 -/-, for THAL: 21 +/+ & 33 -/-	Single units per genotype	panel 7f	mean +/- SEM	Methods para 31	too many to list, see Table S4	legend, Table S4	too many to list, see Table S4	Table S3
3g	Mixed model ANOVA of genotype x test condition interaction	legend, Methods para 43	14 , 11 (except V_HIP recordings had 13, 11)	mice	legend	mean +/- SEM	legend	too many to list, see Table S4	legend, Table S4	too many to list, see Table S4	Table S3
3h	Mixed model ANOVA of genotype x test condition interaction	legend, Methods para 43	14 , 11	mice	legend	mean +/- SEM	Methods para 31	too many to list, see Table S4	legend, Table S4	too many to list, see Table S4	Table S3
S3	Mixed model ANOVA of genotype x test condition interaction	legend	For CG_CX: 89 +/+ & 62 -/-, For NAC: 105 +/+ & 149 -/-, For THAL: 21 +/+ & 25 -/-, For PRL_CX: 51 +/+ & 26 -/-, & For V_HIP: 15 +/+ & 9 -/-	Single units per genotype	legend	mean +/- SEM	legend	too many to list, see Table S4	legend, Table S4	too many to list, see Table S4	Table S3
S4	Wilcoxon rank sum test	legend	19 neurons from 9 AAV-Cre infected mice; 6 neurons from 3 AAV-GFP infected mice	Single units per condition	legend	mean +/- SEM	legend	p=0.03	legend	rank sum=213	Supplementary spreadsheet 1

## Sheet: Figure 4 and S5 
	test used		n			descriptive Stats (average, variance)		p value		Degree of freedom & F/t/z/R/ETC value
fig No.	which test	section	value	define	section	report	section	value	section	value	section
4a	Two-tailed t-test	legend	7, 7	Mice	legend	mean±SEM	legend	left to right: p=0.035 p=0.004 p=0.034 p=0.002 p=0.003 p=0.010 p=0.009 p=0.006 p=0.046 p=0.001 p=0.023 p=0.056 p=0.054 p=0.075 p=0.060 p=0.074	legend, table S5	left to right: t(12)=2.17 t(12)=3.42 t(12)=2.17 t(12)=3.42 t(12)=3.42 t(12)=3.05 t(12)=3.05 t(12)=3.05 t(12)=2.17 t(12)=3.92 t(12)=2.17 t(12)=1.78 t(12)=1.78 t(12)=1.78 t(12)=1.78 t(12)=1.78	n/a
4c	Two-tailed t-test	legend	7, 7	Mice	legend	mean±SEM	legend	left to right: p=0.016 p=0.015 p=0.044 p=0.006 p=0.006 p=0.079	legend	left to right: t(12)=2.68 t(12)=2.68 t(12)=2.17 t(12)=3.05 t(12)=3.05 t(12)=1.78	n/a
4e	Two-tailed t-test	legend	6, 6	Mice	legend, method	mean±SEM	legend	left to right: p=0.0244 p=0.0268 p=0.0500 p=0.0570 p=0.0748 p=0.0940 p=0.1016 p=0.0732 p=0.1247 p=0.1299 p=0.1846	legend	left to righ: t(10)=2.22 t(10)=2.22 t(10)=1.81 t(10)=1.81 t(10)=1.81 t(10)=1.81 t(10)=1.81 t(10)=1.81 t(10)=1.81 t(10)=1.81 t(10)=1.81	n/a
S5b	Two-tailed t-test	legend	6, 6	Mice	legend, method	mean±SEM	legend	left to right: p=0.0014 p=0.0018 p=0.0049 p=0.0016 p=0.0005 p=0.0089 p=0.0263 p=0.0086 p=0.0468 p=0.0303 p=0.0040 p=0.0230	legend	left to right: t(10)=4.14 t(10)=4.14 t(10)=3.58 t(10)=4.14 t(10)=4.14 t(10)=3.16 t(10)=2.22 t(10)=3.16 t(10)=2.22 t(10)=2.22 t(10)=3.58 t(10)=2.22	n/a
S5c	Pearson's linear correlation, two tailed	legend	6, 6	Mice	legend	n/a	legend	p<0.05	legend	too many to include, see sheet for figure S3C	n/a

## Sheet: figure 5
	test used		n			descriptive Stats (average, variance)		p value		Degree of freedom & F/t/z/R/ETC value
fig No.	which test	section	value	define	section	report	section	value	section	value	section
5a	Two-way ANOVA	legend	28,32,32	Cells	legend	mean±SEM	legend	p < 0.0001	legend	F(3, 267)= 14.5	legend
5b	one way ANOVA	legend	28,32,32	Cells	legend	mean±SEM	legend	p = 0.39	legend	F(2, 89)=0.93	n/a
5d	two-tailed t-test	legend	14,13	Cells	legend	mean±SEM	legend	p <0.0001	legend	t(25)= 5.35	n/a
5f	two-tailed t-test	legend	14,13	Cells	legend	mean±SEM	legend	p = 0.78	legend	t (25)= 0.28	n/a
5g	on way ANOVA	legend	12, 4, 8	Mice	legend	mean±SEM	legend	p=0.03	legend	F(2, 21) =4.04	n/a
5i	Two-tailed t-test	legend	ST: 97,153 HIP: 101,115	branches	legend	mean±SEM	legend	ST: p<0.0001 HIP: p=0.228	legend	ST: t(249)=1.97 HIP: t(214)=1.97	n/a
5k	Two-tailed t-test	legend	ST: 79, 139 HIP: 120,148	synapses	legend	mean±SEM	legend	ST: p=0.004 HIP: p=0.928	legend	ST: t(112)=-2.96 HIP: t(241)=0.09	n/a
5l	Two-tailed t-test	legend	ST: 60, 140 HIP: 103, 151	synapses	legend	mean±SEM	legend	ST dark: p=0.06 ST light: p=0.001 HIP dark: p=0.09 HIP light: p=0.31	legend	ST dark: t(105)=-1.93 ST light: t(123)=-3.34 HIP dark: t(217)=1.67 HIP light: t(201)=1.00	n/a

## Sheet: figure 6 and S6
	test used		n			descriptive Stats (average, variance)		p value		Degree of freedom & F/t/z/R/ETC value
fig No.	which test	section	value	define	section	report	section	value	section	value	section
6b	one way ANOVA/Tukey test	legend	homer1a: 9,6,9 homer1b/c: 4,4,4 homer2: 4,4,4 mGluR5: 10,6,10	mice	legend	mean±SEM	legend	ANOVA left to right: p=0.56, p=6.59E-10, p=2.310E-4, p=0.032 Tukey: homer1b/c, +/+ vs +/- p<0.0001, +/+ vs -/- p<0.0001, +/- vs -/- p<0.0001; homer2, +/+ vs +/- p=0.002, +/+ vs -/- p< 0.0001; mGluR5, +/+ vs -/- p=0.038.	legend	left to right: F(2,21)=0.58, F(2,9)=489.2, F(2,9)=24.5, F(2,23)=3.99	n/a
6c	one way ANOVA/Tukey test	legend	homer1a: 9,6,9 homer1b/c: 4,4,4 homer2: 9,4,9 homer3: 4,4,4 mGluR5: 7,6,7	mice	legend	mean±SEM	legend	ANOVA left to right: p=0.15, p=0.002, p=4.0E-4, p=4.7E-4, p=0.73 Tukey: homer1b/c, +/+ vs +/- p=0.025, +/+ vs -/- p= 0.001; homer2, +/+ vs -/- p=0.0003, +/- vs -/- p= 0.035; homer3, +/+ vs +/- p=0.006, +/+ vs -/- p= 0.0005	legend	left to right: F(2,21)=2.02, F(2,9)=14.12, F(2,16)=13.5, F(2,9)=20.1, F(2,17)=0.32	n/a
6d	two-tailed t-test	legend	homer1a: 3,3 Homer1b/c: 3,3	mice	legend	mean±SEM	legend	homer1a: p=0.82 homer1b/c: p= 0.48	n/a	homer1a: t(4)=2.77 homer1b/c: t(4)=2.77	n/a
6f	two-tailed t-test	legend	ST: 7,7 HIP: 7,7	mice	legend	mean±SEM	legend	ST: p=0.037 HIP: p=0.85	legend	ST: t(12)=2.17 HIP: t(12)=2.17	n/a
6h	two-tailed t-test	legend	ST: 4,4 HIP: 4,4	mice	legend	mean±SEM	legend	ST: p=0.003 HIP: p=0.69	legend	ST: t(6)=4.80 HIP: t(6)=0.42	n/a
6i	two-tailed t-test	legend	ST: 4,6 HIP: 4,4	mice	legend	mean±SEM	legend	ST: p=0.003HIP: p=0.64	legend	ST: t(8)=4.19 HIP: t(8)=0.42	n/a
6k	two-tailed t-test	legend	5,6	slices	legend	mean±SEM	legend	p=0.009	legend	t(9)=2.26	n/a
6l	two-tailed t-test	legend	5,5	slices	legend	mean±SEM	legend	p=0.57	legend	t(8)=2.30	n/a
s6b	one way ANOVA/Tukey test	legend	striatum GluA1: 8,6,8 GluA2: 6,4,6 GluN2A: 7,6,7 GluN2B: 4,4,4 PSD-93: 4,4,4 PSD-95: 6,4,6 Pan-SAPAP: 4，4，4 SAPAP3: 8,6,8 hippocampus GluA1: 8,6,8 GluA2: 6,4,6 GluN2A: 7,6,7 GluN2B: 4,4,4 PSD-93: 4,4,4 PSD-95: 6,4,6 Pan-SAPAP: 4，4，4 SAPAP3: 7,6,7	mice	legend	mean±SEM	legend	ANOVA striatum GluA1: p=0.79 GluA2: p=0.07 GluN2A: p=0.65 GluN2B: p=0.87 PSD-93: p=0.93 PSD-95: p=0.17 Pan-SAPAP: p=0.0002 SAPAP3: p=0.003 hippocampus GluA1: p=0.85 GluA2: p=0.61 GluN2A: p=0.04 GluN2B: p=0.25 PSD-93: p=0.25 PSD-95: p=0.14 Pan-SAPAP: p=0.39 SAPAP3: p=0.66 Tukey HIP GluN2A: +/+ vs -/- p=0.029 ST Pan-SAPAP: +/+ vs +/- p=0.002 +/+ vs -/- p=0.0002 ST SAPAP3: +/+ vs -/- p=0.002 +/- vs …	legend	striatum GluA1: F(2,19)=0.226 GluA2: F(2,13)=3.22 GluN2A: F(2,17)=0.433 GluN2B: F(2,9)=0.134 PSD-93: F(2,9)=0.072 PSD-95: F(2,13)=2.05 Pan-SAPAP: F(2,9)=27.04 SAPAP3: F(2,19)=8.33 hippocampus GluA1: F(2,19)=0.154 GluA2: F(2,13)=0.509 GluN2A: F(2,17)=4.045 GluN2B: F(2,9)=1.621 PSD-93: F(2,9)=1.606 PSD-95: F(2,13)=2.31 Pan-SAPAP: F(2,9)=1.03 SAPAP3: F(2,17)=0.41	n/a
s6d	two-tailed t-test	legend	ST: 5,5 each HIP: 5,5 each	mice	legend	mean±SEM	legend	Homer1b/c ST: p=0.0004, homer1b/c HIP: p=0.506, homer3 HIP: p=0.508	legend	Homer1b/c ST: t(8)=2.31, homer1b/c HIP: t(8)=2.31, homer3 HIP: t(8)=2.31	n/a
s6g	two-tailed t-test	legend	CX: 6,6 CG: 6,6 NAC: 6,5	slices	legend	mean±SEM	legend	CX: p=0.49 CG: p=0.84 NAC: p=0.004	legend	CX: t(10)=2.23 CG: t(10)=2.23 NAC: t(9)=2.26	n/a
s6h	two-tailed t-test	legend	ST: 8,8 HIP: 6,5 CX:5,6	slices	legend	mean±SEM	legend	ST: p=0.002, HIP: p=0.94 CX: p=0.88	legend	ST: t(14)=2.14, HIP: t(9)=2.26, CX: t(9)=2.26	n/a

## Sheet: figure 7 and S7 
	test used		n			descriptive Stats (average, variance)		p value		Degree of freedom & F/t/z/R/ETC value
fig No.	which test	section	value	define	section	report	section	value	section	value	section
7b	two-tailed t-test	legend	24,24	slices	legend	mean±SEM	legend	p=0.039	legend	t(46)=2.01	spreadsheet S1
7d	two-tailed t-test	legend	14,14	Cells	legend	mean±SEM	legend	p=0.009	legend	t(26)=2.06	spreadsheet S1
7e	two-tailed t-test	legend	15,16	Cells	legend	mean±SEM	legend	p=0.262	legend	t(29)=2.05	spreadsheet S1
7f	two-tailed t-test	legend	4,4	mice	legend	mean±SEM	legend	p=0.004	legend	t(6)=2.44	spreadsheet S1
7h	two-tailed t-test	legend	ST: 21 each HIP: 11 each	slices	legend	mean±SEM	legend	ST: p=0.001 HIP: p=0.52	legend	ST: t(40)=3.41 HIP: t(20)=0.64	legend
7i	two-tailed t-test	legend	ST:16 each HIP: 8 each	slices	legend	mean±SEM	legend	ST: p=0.002; HIP: p=0.836	legend	ST: t(30)=3.38 HIP: t(14)=0.21	legend
7j	two-tailed t-test	legend	ST: 19 each HIP: 8 each	slices	legend	mean±SEM	legend	ST: p=0.12; HIP: p=0.768	legend	ST: t(36)=1.59 HIP: t(14)=0.301	spreadsheet S1
7k	two-tailed t-test	legend	ST: 21 each HIP: 11 each	slices	legend	mean±SEM	legend	ST: p=0.019; HIP: p=0.443	legend	ST: t(40)=2.42 HIP: t(16)=0.78	spreadsheet S1
7l	two-tailed t-test	legend	ST:16 each HIP: 8 each	slices	legend	mean±SEM	legend	ST: p=0.032; HIP: p=0.732	legend	ST: t(30)=2.24 HIP: t(14)=0.34	spreadsheet S1
7m	two-tailed t-test	legend	ST: 19 each HIP: 8 each	slices	legend	mean±SEM	legend	ST: p=0.525; HIP: p=0.704	legend	ST: t(36)=0.64 HIP: t(14)=0.387	spreadsheet S1
s7c-d	two-tailed t-test	legend	24,23	cells	legend	mean±SEM	legend	p=0.63	legend	t(45)=2.01	spreadsheet S1

## Sheet: figure 8 and S8
	test used		n			descriptive Stats (average, variance)		p value		Degree of freedom & F/t/z/R/ETC value
fig No.	which test	section	value	define	section	report	section	value	section	value	section
8a	two way ANOVA	legend	Vehicle: +/+, n=10, -/-, n=12; MPEP: +/+, n=10, -/-, n=12	mice	legend	mean +/- SEM	legend	treatment: p<0.003 genotype: p<0.02 Treatment x genotype: p=0.94	spreadsheet S1	treatment: F(1,20)=11.23; genotype: F(1,20)=7.91; Treatment x genotype: F(1,20)=0.01	spreadsheet S1
8b	two way ANOVA	legend	Vehicle: +/+, n=8, -/-, n=12; CDPPB: +/+, n=9, -/-, n=11	mice	legend	mean +/- SEM	legend	Genotype: p<0.001 Treatment: p=0.219 Interaction: p=0.089	spreadsheet S1	Genotype: F(1,36)=20.69, Treatment: F(1,36)=1.57, Interaction: F(1,36)=1.57,	spreadsheet S1
8c	two way ANOVA	legend	Vehicle: +/+, n=10, -/-, n=12; MPEP: +/+, n=10, -/-, n=12	mice	legend	mean +/- SEM	legend	Treatment: p<0.001 Genotype: p<0.002 Treatment x genotype: p=0.29	spreadsheet S1	Treatment: F(1,20)=14.58 Genotype: F(1,20)=12.45 Treatment x genotype: F(1,20)=1.18	spreadsheet S1
8d	two way ANOVA	legend	Vehicle: +/+, n=8, -/-, n=12; CDPPB: +/+, n=9, -/-, n=11	mice	legend	mean +/- SEM	legend	Genotype: p<0.001 Treatment: p=0.008 Interaction: =0.180	spreadsheet S1	Genotype: F(1,36)=16.18 Treatment: F(1,36)=8.1 Interaction: F(1,36)=1.87,	spreadsheet S1
8f	planned comparison: two-tail t-test	legend	Vehicle: +/+, n=8, -/-, n=12; CDPPB: +/+, n=9, -/-, n=11	mice	legend	mean +/- SEM	legend	p=0.004	legend	t(12)=3.55	spreadsheet S1
8h	planned comparison: two-tail t-test	legend	Vehicle: +/+, n=8, -/-, n=12; CDPPB: +/+, n=9, -/-, n=12	mice	legend	mean +/- SEM	legend	p=0.001	legend	t(12)=4.18	spreadsheet S1
8i	planned comparison(t-test)	legend	+/+: 8,7 -/-: 8,8	mice	legend	error bars are mean +/- SEM	legend	+/+ p=0.66; -/-p=0.0084	legend	+/+: t(13)= 0.44; -/-: t(14)= 3.06	N/A
8j	paired t-test)	legend	+/+: 8,8.+/+CDPPB: 7,7. -/-: 8,8. -/- CDPPB: 8,8.	mice	legend	error bars are mean +/- SEM	legend	+/+: p=0.019.+/+CDPPB: p=0.032. -/-: p=0.386. -/- CDPPB: p=0.111	legend	+/+: t(7)= 3.01.+/+CDPPB: t(6)= 2.77. -/-: t(7)= 0.92. -/- CDPPB: t(7)= 1.82	N/A
8k	two-way ANOVA	N/A	12,12,12,12	mice	legend	error bars are mean +/- SEM	legend	Group: p < 0.0001 Current: p < 0.0001 Interaction: p < 0.0001 +/+, aCSF vs CDPPB:300 and 400, p<0.001. -/-, aCSF vs CDPPB: 200 p<0.05; 300 and 400, p<0.001.	N/A	Group: F (3,176) = 10.74, Current:F (4,176) = 129.6, Interaction: F (12,176) = 8.268	N/A
8l	two-tail t-test	legend	-/-, 0 press, n=7; -/-, >1 press, n=5	mice	legend	mean +/- SEM	legend	p=0.031	legend	t(10)=2.51	spreadsheet S1
8m	two-tail t-test	legend	-/-, vehicle, n=9; -/-, CDPPB, n=8	mice	legend	mean +/- SEM	legend	p=0.009	legend	t(15)=2.99	spreadsheet S1
S8a	planned comparison(t-test)	N/A	8,8,8,8	mice	legend	error bars are mean +/- SEM	legend	p=0.22	N/A	t(14)= 1.26	N/A
S8b	planned comparison(t-test)	N/A	8,8,8,8	mice	legend	error bars are mean +/- SEM	legend	p=0.41	N/A	t(14)= 0.83	N/A
S8c	one-way ANOVA	N/A	12,12,12,12	mice	legend	error bars are mean +/- SEM	legend	p < 0.01. post-hoc comparison, +/+, aCSF vs CDPPB: NS; -/-, aCSF vs CDPPB: NS	N/A	F (3,44) = 4.752	N/A

## Sheet: Results Only (table S2)
	test used		n			descriptive Stats (average, variance)		p value		Degree of freedom & F/t/z/R/ETC value
fig No.	which test	section	value	define	section	report	section	p value	section	value	section
Results para 2	chi square	Table S2	9,18,12	mice	Table S2	proportion of mice	Methods para 12	ears open p=0.035 rooting reflex p=0.646 cross-extensor reflex p=0.540 negative geotaxis p=0.515 adult paw position p=0.059 self-righting p=0.305 milk present p=0.932	Table S2	ears open x2 (2,N=39)=6.691 rooting reflex x2 (2,N=39)=0.875 cross-extensor reflex x2 (2,N=39)=1.231 negative geotaxis x2 (2,N=39)=1.327 adult paw position x2 (2,N=39)=5.666 self-righting x2 (2,N=39)=2.374 milk present x2 (2,N=39)=0.140	Table S2
Results para 4	one-way ANOVA	Methods para 32	11,8,13	mice	Table S2	mean +/- SEM	Methods para 32	p=0.201	Supplementary spreadsheet 1	F(2,31)=1.69	Supplementary spreadsheet 1
Results para 4	one-way ANOVA	Methods para 32	7,8,7	mice	Table S2	mean +/- SEM	Methods para 32	p=0.156	Supplementary spreadsheet 1	F(2,21)=2.03	Supplementary spreadsheet 1
Results para 5	one-way ANOVA	Methods para 32	8,10,10	mice	Table S2	mean +/- SEM	Methods para 32	p=0.128	Supplementary spreadsheet 1	F(2,25)=2.234	Supplementary spreadsheet 1
Results para 5	T test	Methods para 32	18, 15	mice per sex	Methods para 17	mean +/- SEM	Methods para 32	p=0.21	Supplementary spreadsheet 1	t(31)=1.29	Supplementary spreadsheet 1
Results para 5	chi square	Results para 5	18, 15	mice	Methods para 17	proportion of mice	Results para 5	p=1.1E-05	Results para 5	χ²(1, N=33)=19.3	Results para 5
Results para 6	Repeated measures ANOVA	Results para 6	9,9,9	mice	Table S2	mean +/- SEM	Methods para 32	duration of contact effect of genotype p=0.97, genotype x phase interaction p=0.90 , number of contacts effect of genotype p=0.75 , genotype x phase interaction p=0.74	Supplementary spreadsheet 1	duration of contact effect of genotype F(2,21)=0.03 , genotype x phase interaction F(4,42)=0.27 , number of contacts effect of genotypeF(2,21)=0.29, genotype x phase interaction F(4,42)=0.49	Supplementary spreadsheet 1
Results para 6	one-way ANOVA	Methods para 32	9,18,10	mice	Table S2	mean +/- SEM	Methods para 32	Bi-directional p=0.884 ; Non-reciprocated p=0.0006	Table S2 orSupplementary spreadsheet 1	Bi-directional F(2,37)=0.124 ; Non-reciprocated F(2,37)= 9.05	Table S2 or Supplementary spreadsheet 1
Results para 7	one-way ANOVA	Methods para 32	10,12,13	mice	legend	mean +/- SEM	legend	frequency p=0.935 Amplitude p=0.03	Supplementary spreadsheet 1	Frequency F(2,34)=0.068; Amplitude F(2,34)=3.75	Supplementary spreadsheet 1
Results para 8	one-way ANOVA	Methods para 32	9,9,9	mice	Table S2	mean +/- SEM	Methods para 32	forepaws p=0.567 whole body p=0.119	Supplementary spreadsheet 1	forepaws F(2,24)=0.58 whole body F(2,24)=2.33	Supplementary spreadsheet 1
Results para 8	one-way ANOVA	Methods para 32	6,10,8	mice	Table S2	mean +/- SEM	Methods para 32	rearing p=0.118 center time p=0.0097	Table S2 or Supplementary spreadsheet 1	rearing F(2,23)=2.35 center time F(2,23)=5.71	Table S2 or Supplementary spreadsheet 1
Results para 10	one-way ANOVA	Methods para 32	6,9,9	mice	Table S2	mean +/- SEM	Methods para 32	null activity p=0.961, startle reactivity p=0.027	Table S2 or Supplementary spreadsheet 1	null activity F(2,21)=0.04, startle activity F(2,21)=4.31	Table S2 or Supplementary spreadsheet 1
Results para 10	Repeated measures ANOVA	Methods para 32	6,9,9	mice	Table S2	mean +/- SEM	Methods para 32	effect of genotype p=0.27, genotype x pre-pulse intensity interaction p=0.88	Table S2 or Supplementary spreadsheet 1	effect of genotype F(2,21)=1.39, genotype x pre-pulse intensity interaction F(4,42)=0.88	Table S2 or Supplementary spreadsheet 1
Results para 10	Repeated measures ANOVA	Table S2	11,11,13	mice	Table S2	mean +/- SEM	Methods para 32	effect of genotype p=0.020, genotype x day interaction p=0.170	Table S2	effect of genotype F(2,32)=4.41, genotype x day interaction F(4,64)=1.66	Table S2
Results para 10	Repeated measures ANOVA	Table S2	17,11	mice	Table S2	mean +/- SEM	Methods para 32	effect of genotype p=0.69, genotype x phase interaction p=0.26	Table S2	effect of genotype F(1,28)=0.16, genotype x phase interaction F(2,56)=1.38	Table S2
Results para 10	independent samples t test	Table S2	17,11	mice	Table S2	mean +/- SEM	Methods para 32	p=0.015	Table S2	T(28)=-2.27	Table S2
Results para 10	Repeated measures ANOVA	Table S2	17,11	mice	Table S2	mean +/- SEM	Methods para 32	effect of genotype p=0.82, genotype x phase interaction p=0.90	Table S2	effect of genotype F(1,28)=0.05, genotype x phase interaction F(2,56)=0.02	Table S2

## Sheet: correlation for figure S5c
	control
	rhoc	sp5	cg	cp	st	fi	ac	ic	cc	mcp	fx	ll	ot
1	sp5	0	0	0.97671	0.84571	0.85503	0	0.90567	0	0.89268	0.93423	0	0.92336
2	cg	0	0	0	0	0	0	0	0	0	0	0	0
3	cp	0.97671	0	0	0.86167	0.91731	0	0.91591	0	0.83072	0.94592	0	0.92686
4	st	0.84571	0	0.86167	0	0.9215	0.90147	0.88085	0.8456	0.84949	0	0	0.96008
5	fi	0.85503	0	0.91731	0.9215	0	0	0.86274	0	0	0	0	0.91667
6	ac	0	0	0	0.90147	0	0	0.89886	0	0	0	0	0
7	ic	0.90567	0	0.91591	0.88085	0.86274	0.89886	0	0	0.81465	0.93445	0	0.8451
8	cc	0	0	0	0.8456	0	0	0	0	0.90907	0	0.84824	0.86558
9	mcp	0.89268	0	0.83072	0.84949	0	0	0.81465	0.90907	0	0.83721	0.88447	0.89859
10	fx	0.93423	0	0.94592	0	0	0	0.93445	0	0.83721	0	0	0.81623
11	ll	0	0	0	0	0	0	0	0.84824	0.88447	0	0	0
12	ot	0.92336	0	0.92686	0.96008	0.91667	0	0.8451	0.86558	0.89859	0.81623	0	0
	'sp5' 'cg' 'cp' 'st' 'fi' 'ac' 'ic' 'cc' 'mcp' 'fx' 'll' 'ot'
	shank3
	rhod	sp5	cg	cp	st	fi	ac	ic	cc	mcp	fx	ll	ot
	sp5	0	0.89626	0.9205	0.90037	0.88899	0.84518	0.9178	0.96065	0.89693	0.88056	0	0.92305
	cg	0.89626	0	0.85564	0	0	0	0	0.91781	0	0	0	0
	cp	0.9205	0.85564	0	0.94928	0.9743	0.98451	0.96888	0.97465	0	0.86657	0	0.90606
	st	0.90037	0	0.94928	0	0.99005	0.93733	0.94897	0.92514	0.89998	0.946	0	0.9736
	fi	0.88899	0	0.9743	0.99005	0	0.97491	0.96693	0.94245	0.84907	0.93008	0	0.95646
	ac	0.84518	0	0.98451	0.93733	0.97491	0	0.94585	0.94145	0	0.84119	0	0.87982
	ic	0.9178	0	0.96888	0.94897	0.96693	0.94585	0	0.93479	0	0.94026	0	0.9318
	cc	0.96065	0.91781	0.97465	0.92514	0.94245	0.94145	0.93479	0	0.84983	0.85982	0	0.92292
	mcp	0.89693	0	0	0.89998	0.84907	0	0	0.84983	0	0.90784	0.88709	0.95601
	fx	0.88056	0	0.86657	0.946	0.93008	0.84119	0.94026	0.85982	0.90784	0	0.83588	0.97762
	ll	0	0	0	0	0	0	0	0	0.88709	0.83588	0	0.85849
	ot	0.92305	0	0.90606	0.9736	0.95646	0.87982	0.9318	0.92292	0.95601	0.97762	0.85849	0
